# Supplementary material for: Role of Lipids and Divalent Cations in Membrane Fusion Mediated by the Heptad Repeat Domain 1 of Mitofusin
Source: Biomolecules. 2023 Sep 2;13(9):1341. doi: 10.3390/biom13091341 (PMC10527301; doi:10.3390/biom13091341)
Supplement: Supplementary file 1 [file biomolecules-13-01341-s001.zip]

Archive with 12 entries (11 files):
- biomolecules-2552169-original images/
- biomolecules-2552169-original images/Gel 10_replicate 7_Figure 2b.pptx
- biomolecules-2552169-original images/Gel 1_Figure 2a.pptx
- biomolecules-2552169-original images/Gel 2_Figure 2a.pptx
- biomolecules-2552169-original images/Gel 3_Figure S3.pptx
- biomolecules-2552169-original images/Gel 4_replicate 1_Figure 2b.pptx
- biomolecules-2552169-original images/Gel 5_replicate 2_Figure 2b.pptx
- biomolecules-2552169-original images/Gel 6_replicate 3_Figure 2b.pptx
- biomolecules-2552169-original images/Gel 7_replicate 4_Figure 2b.pptx
- biomolecules-2552169-original images/Gel 8_replicate 5_Figure 2b.pptx
- biomolecules-2552169-original images/Gel 9_replicate 6_Figure 2b.pptx
- biomolecules-2552169-supplementary.pdf
